# Supplementary material for: Defence Against Desiccation and Predation in Lophyohylini Casque-Headed Tree Frogs
Source: Toxins (Basel). 2025 Jun 16;17(6):303. doi: 10.3390/toxins17060303 (PMC12197542; doi:10.3390/toxins17060303)
Supplement: Supplementary file 1 [file toxins-17-00303-s001.zip]

Archive with 1 entries (1 files):
- toxins-3653450-supplementary.pdf
